# Supplementary material for: New record and redescription of Calanopia thompsoni A. Scott, 1909 (Copepoda, Calanoida, Pontellidae) from the Red Sea, with notes on the taxonomic status of C. parathompsoni Gaudy, 1969 and a key to species
Source: Zookeys. 2016 Jan 13;(552):17–32. doi: 10.3897/zookeys.552.6180 (PMC4740847; doi:10.3897/zookeys.552.6180)
Supplement: XML Treatment for Calanopia thompsoni [file zookeys.552.6180-treatment1.xml]

<!DOCTYPE tp:taxon-treatment
  PUBLIC "-//TaxonX//DTD Taxonomic Treatment Publishing DTD v0 20100105//EN" "tax-treatment-NSO.dtd">
<tp:taxon-treatment xmlns:tp="http://www.plazi.org/taxpub"><tp:treatment-meta><kwd-group><label>Taxon classification</label><kwd><named-content content-type="kingdom">Animalia</named-content></kwd><kwd><named-content content-type="order">Calanoida</named-content></kwd><kwd><named-content content-type="family">Pontellidae</named-content></kwd></kwd-group><mixed-citation publication-type="journal"><person-group><name><surname>Al-Aidaroos</surname><given-names>Ali M.</given-names></name><name><surname>Salama</surname><given-names>Adnan J.</given-names></name><name><surname>El-Sherbiny</surname><given-names>Mohsen M.</given-names></name></person-group><article-title>New record and redescription of <italic><tp:taxon-name><tp:taxon-name-part taxon-name-part-type="genus">Calanopia</tp:taxon-name-part> <tp:taxon-name-part taxon-name-part-type="species">thompsoni</tp:taxon-name-part></tp:taxon-name></italic> A. Scott, 1909 (<tp:taxon-name><tp:taxon-name-part taxon-name-part-type="subclass">Copepoda</tp:taxon-name-part></tp:taxon-name>, <tp:taxon-name><tp:taxon-name-part taxon-name-part-type="order">Calanoida</tp:taxon-name-part></tp:taxon-name>, <tp:taxon-name><tp:taxon-name-part taxon-name-part-type="family">Pontellidae</tp:taxon-name-part></tp:taxon-name>) from the Red Sea, with notes on the taxonomic status of <italic><tp:taxon-name><tp:taxon-name-part taxon-name-part-type="genus">C.</tp:taxon-name-part> <tp:taxon-name-part taxon-name-part-type="species">parathompsoni</tp:taxon-name-part></tp:taxon-name></italic> Gaudy, 1969 and a key to species</article-title><source>Zookeys</source><day>13</day><month>1</month><year>2016</year><volume>2016</volume><issue>552</issue><fpage>17</fpage><lpage>32</lpage><pub-id pub-id-type="doi">10.3897/zookeys.552.6180</pub-id></mixed-citation></tp:treatment-meta><tp:nomenclature><tp:taxon-name>
              <tp:taxon-name-part taxon-name-part-type="genus">Calanopia</tp:taxon-name-part>
              <tp:taxon-name-part taxon-name-part-type="species">thompsoni</tp:taxon-name-part>
            </tp:taxon-name><tp:taxon-authority>A. Scott, 1909</tp:taxon-authority><xref ref-type="fig" rid="F1">Figs 1</xref><xref ref-type="fig" rid="F2">, 2</xref><xref ref-type="fig" rid="F3">, 3</xref><xref ref-type="fig" rid="F4">, 4</xref><xref ref-type="fig" rid="F5">, 5</xref><xref ref-type="fig" rid="F6">, 6</xref><xref ref-type="fig" rid="F7">, 7</xref></tp:nomenclature><tp:treatment-sec sec-type="material"><title>Material examined.</title><p>Twelve adult females and ten adult males collected at Al-Wajh waters of the east coast of Saudi Arabian Red Sea.</p></tp:treatment-sec><tp:treatment-sec sec-type="Body length"><title>Body length.</title><p>Female 1.92–1.98 mm (mean ± SD = 1.95 ± 0.02 mm, n = 12), male 1.79–1.83 mm (1.81 ± 0.01 mm, n = 10).</p></tp:treatment-sec><tp:treatment-sec sec-type="Female"><title>Female.</title><p>Body robust (Fig. <xref ref-type="fig" rid="F1">1A</xref>), 1.94 mm in length. Prosome elliptical comprising cephalosome and four pedigerous somites, prosome approximately 2.5 times as long as urosome; cephalosome distinctly separated from first pediger with one median eye and lateral hooks; fourth and fifth pedigerous somites fused, symmetrical with posterolateral corners pointed in dorsal aspect reaching nearly one-third of way along genital compound somite (Fig. <xref ref-type="fig" rid="F2">2A</xref>). Rostrum bearing pair of pointed processes with very small medial subterminal notch (Figs <xref ref-type="fig" rid="F1">1B, C</xref>, <xref ref-type="fig" rid="F2">2B</xref>). Urosome (Figs <xref ref-type="fig" rid="F1">1A, B</xref>, <xref ref-type="fig" rid="F2">2A</xref>) of two free somites; genital compound somite symmetrical and ventral surface without any processes (Figs <xref ref-type="fig" rid="F1">1B</xref>, <xref ref-type="fig" rid="F2">2A</xref>). Second urosomite symmetrical and slightly shorter than genital compound somite. Caudal rami symmetrical and approximately 2.3 times as long as wide, each ramus carrying five plumose setae along distal margin and reduced seta (seta VII) located on dorsal surface near medial distal angle.</p><fig id="F1" position="float" orientation="portrait"><label>Figure 1.</label><caption><p>
          <italic><tp:taxon-name><tp:taxon-name-part taxon-name-part-type="genus">Calanopia</tp:taxon-name-part> <tp:taxon-name-part taxon-name-part-type="species">thompsoni</tp:taxon-name-part></tp:taxon-name></italic> female from the Red Sea. <bold>A</bold> habitus, dorsal view <bold>B</bold> habitus, lateral view <bold>C</bold> rostrum, frontal view <bold>D</bold> antennule <bold>E</bold> enlarged proximal part of antennule <bold>F</bold> antenna. Scale bars in mm.</p></caption><graphic xmlns:xlink="http://www.w3.org/1999/xlink" xlink:href="zookeys-552-017-g001.jpg" position="float" orientation="portrait" xlink:type="simple" id="oo_72919.jpg"/></fig><fig id="F2" position="float" orientation="portrait"><label>Figure 2.</label><caption><p>SEM micrograph of <italic><tp:taxon-name><tp:taxon-name-part taxon-name-part-type="genus">Calanopia</tp:taxon-name-part> <tp:taxon-name-part taxon-name-part-type="species">thompsoni</tp:taxon-name-part></tp:taxon-name></italic> from the Red Sea. <bold>A</bold> female abdomen, lateral view <bold>B</bold> rostrum, lateral view <bold>C</bold> leg 5, ventral view <bold>D</bold> enlarged distal part of female leg 5.</p></caption><graphic xmlns:xlink="http://www.w3.org/1999/xlink" xlink:href="zookeys-552-017-g002.jpg" position="float" orientation="portrait" xlink:type="simple" id="oo_72920.jpg"/></fig><p>Antennules (Fig. <xref ref-type="fig" rid="F1">1D, E</xref>) 19-segmented, when extended reaching almost anterior border of second urosomite. Armature formula as follows: ancestral segment I (segment 1) = 1 setae + aesthetasc (ae), II-VI (2) = 5 + 2 ae, VII (3) = 1 + ae, VIII-X (4) = 4 (1 spiniform) + ae, XI-XII (5) = 2 + ae, XIII (6) = 2 (1 spiniform) +ae, XIV (7) = 1 + ae, XV (8) = 1 + ae, XVI (9) = 2 + ae, XVII (10) = 2 + ae, XVIII (11) = 2 + ae, XIX (12) = 2 + ae, XX (13) = 2 + ae, XXI (14) = 2 +ae, XXII (15) = 1, XXIII (16) = 1, XXIV (17) = 1 + 1, XXV (18) = 1 + 1, XXVI-XXVIII (19) = 6 + ae.</p><p>Antenna (Fig. <xref ref-type="fig" rid="F1">1F</xref>) biramous with short coxa bearing plumose seta at distomedial angle; basis with two subequal setae distomedially; exopod 5-segmented with setal formula of 0, 4, 1, 2, 3. Endopod 2-segmented, proximal segment with two unequal subterminal setae, distal segment bilobed, with medial (proximal) lobe bearing eight <!--PageBreak--><!--PageBreak-->setae, and with lateral (distal) lobe crowned with six setae and transverse row of fine setules.</p><p>Mandibular gnathobase (Fig. <xref ref-type="fig" rid="F3">3A</xref>) carrying eight teeth on coxal cutting edge, third to seventh teeth ornamented with row of short spinules anterodistally at base. Palp biramous; basis with four unequal setae on medial margin. Exopod 5-segmented with setal formula of 1, 1, 1, 1, 4. Endopod 2-segmented, proximal segment with two setae at distomedial corner, distal segment with seven long and one short setae.</p><p>Maxillule (Fig. <xref ref-type="fig" rid="F3">3B</xref>) with praecoxal arthrite bearing nine marginal strong spines and four setae on posterior surface. Coxal epipodite with nine setae; coxal endite with three setae, basal exite with one seta. Proximal and distal basal endites with three and one setae, respectively. Exopod carrying a total of nine setae; endopod incorporated into basis with three setae laterally and seven setae terminally.</p><p>Maxilla (Fig. <xref ref-type="fig" rid="F3">3C</xref>) praecoxal and coxal endites carrying 3 and 2, 2, 3 bilaterally spinulate setae respectively; basal endite with two setae, one longer than other; endopod 3-segmented, carrying six bilaterally spinulate setae.</p><fig id="F3" position="float" orientation="portrait"><label>Figure 3.</label><caption><p>
          <italic><tp:taxon-name><tp:taxon-name-part taxon-name-part-type="genus">Calanopia</tp:taxon-name-part> <tp:taxon-name-part taxon-name-part-type="species">thompsoni</tp:taxon-name-part></tp:taxon-name></italic> female from the Red Sea. <bold>A</bold> mandible <bold>B</bold> maxillule <bold>C</bold> maxilla <bold>D</bold> maxilliped. Scale bars in mm.</p></caption><graphic xmlns:xlink="http://www.w3.org/1999/xlink" xlink:href="zookeys-552-017-g003.jpg" position="float" orientation="portrait" xlink:type="simple" id="oo_72921.jpg"/></fig><!--PageBreak--><p>Maxilliped (Fig. <xref ref-type="fig" rid="F3">3D</xref>) syncoxal lobes with 1, 3, 3 setae on their medial margins. Basis carrying two setae distally; endopod 4-segmented with setal formula of 2, 2, 1, 3.</p><!--PageBreak--><p>Swimming legs 1–4 (Fig. <xref ref-type="fig" rid="F4">4A–D</xref>) biramous, with 3-segmented exopods and 2-segmented endopods. On leg 1 to leg 3, coxa with one medial seta and patch of fine hairs. All lateral spines on exopods of legs 1-4 with serrated hyaline margins. Leg 5 (Figs <xref ref-type="fig" rid="F2">2C</xref>, <xref ref-type="fig" rid="F4">4E</xref>) symmetrical, basis with short seta posteriorly; exopod 2-segmented, first segment with two strong bilaterally serrated processes laterally (distal one longer and pointed slightly mediad). Second exopod segment nearly as long as first one, bearing two bilaterally serrated, lateral spines, one small medial process fused to segment and bilaterally serrated long, distal spine fused to segment (Figs <xref ref-type="fig" rid="F2">2C, D</xref>, <xref ref-type="fig" rid="F4">4E</xref>). Armature of legs as follows:</p><table-wrap id="T1" position="float" orientation="portrait"><caption><p>Armature of legs</p></caption><table id="TID0ES4AG" rules="all"><tbody><tr><th rowspan="2" colspan="1"/><th rowspan="2" colspan="1">Coxa</th><th rowspan="2" colspan="1">Basis</th><th rowspan="1" colspan="3">Exopod</th><th rowspan="1" colspan="2">Endopod</th></tr><tr><th rowspan="1" colspan="1">1</th><th rowspan="1" colspan="1">2</th><th rowspan="1" colspan="1">3</th><th rowspan="1" colspan="1">1</th><th rowspan="1" colspan="1">2</th></tr><tr><td rowspan="1" colspan="1">Leg 1</td><td rowspan="1" colspan="1">0-1</td><td rowspan="1" colspan="1">0-0</td><td rowspan="1" colspan="1">I-1</td><td rowspan="1" colspan="1">I-1</td><td rowspan="1" colspan="1">II, I, 4</td><td rowspan="1" colspan="1">0-3</td><td rowspan="1" colspan="1">1, 2, 3</td></tr><tr><td rowspan="1" colspan="1">Leg 2</td><td rowspan="1" colspan="1">0-1</td><td rowspan="1" colspan="1">0-0</td><td rowspan="1" colspan="1">I-1</td><td rowspan="1" colspan="1">I-1</td><td rowspan="1" colspan="1">III, I, 5</td><td rowspan="1" colspan="1">0-3</td><td rowspan="1" colspan="1">2, 2, 4</td></tr><tr><td rowspan="1" colspan="1">Leg 3</td><td rowspan="1" colspan="1">0-1</td><td rowspan="1" colspan="1">0-0</td><td rowspan="1" colspan="1">I-1</td><td rowspan="1" colspan="1">I-1</td><td rowspan="1" colspan="1">III, I, 5</td><td rowspan="1" colspan="1">0-3</td><td rowspan="1" colspan="1">2, 2, 4</td></tr><tr><td rowspan="1" colspan="1">Leg 4</td><td rowspan="1" colspan="1">0-0</td><td rowspan="1" colspan="1">1-0</td><td rowspan="1" colspan="1">I-1</td><td rowspan="1" colspan="1">I-1</td><td rowspan="1" colspan="1">III, I, 5</td><td rowspan="1" colspan="1">0-3</td><td rowspan="1" colspan="1">2, 2, 3</td></tr></tbody></table></table-wrap><fig id="F4" position="float" orientation="portrait"><label>Figure 4.</label><caption><p>
          <italic><tp:taxon-name><tp:taxon-name-part taxon-name-part-type="genus">Calanopia</tp:taxon-name-part> <tp:taxon-name-part taxon-name-part-type="species">thompsoni</tp:taxon-name-part></tp:taxon-name></italic> female from the Red Sea. <bold>A</bold> leg 1 <bold>B</bold> leg 2 <bold>C</bold> leg 3 <bold>D</bold> leg 4 <bold>E</bold> leg 5. Scale bars in mm.</p></caption><graphic xmlns:xlink="http://www.w3.org/1999/xlink" xlink:href="zookeys-552-017-g004.jpg" position="float" orientation="portrait" xlink:type="simple" id="oo_72922.jpg"/></fig><!--PageBreak--><!--PageBreak--><!--PageBreak--><!--PageBreak--><p>
              <italic>Male</italic>. Body (Fig. <xref ref-type="fig" rid="F5">5A, B</xref>) with plump prosome approximately 2.2 times as long as urosome comprising cephalosome and four pedigerous somites. Cephalosome distinctly separated from first pediger; fourth and fifth pedigerous fused and produced posterolaterally into symmetrical and slightly pointed corners reaching end of first urosomite (Figs <xref ref-type="fig" rid="F5">5A</xref>, <xref ref-type="fig" rid="F6">6A</xref>). Rostrum bearing pair of pointed processes directed posteroventrally (Fig. <xref ref-type="fig" rid="F5">5B</xref>). Urosome (Fig. <xref ref-type="fig" rid="F5">5A, B</xref>) comprising five free symmetrical urosomites, second urosomite longest; anal somite shorter preceding somite. Caudal rami symmetrical, 2.2 times longer than wide; caudal setae as in female. Some male specimens from Red Sea revealed the presence of one and/or two fine spinules, ventrally on the right side in the first and second urosomite respectively (Fig. <xref ref-type="fig" rid="F6">6A</xref>).</p><fig id="F5" position="float" orientation="portrait"><label>Figure 5.</label><caption><p>
          <italic><tp:taxon-name><tp:taxon-name-part taxon-name-part-type="genus">Calanopia</tp:taxon-name-part> <tp:taxon-name-part taxon-name-part-type="species">thompsoni</tp:taxon-name-part></tp:taxon-name></italic> male from the Red Sea. <bold>A</bold> habitus, dorsal view <bold>B</bold> habitus, lateral view <bold>C</bold> right antennule <bold>D</bold> enlarged proximal part of right antennule <bold>E</bold> antennule segments 12–14. Scale bars in mm.</p></caption><graphic xmlns:xlink="http://www.w3.org/1999/xlink" xlink:href="zookeys-552-017-g005.jpg" position="float" orientation="portrait" xlink:type="simple" id="oo_72923.jpg"/></fig><fig id="F6" position="float" orientation="portrait"><label>Figure 6.</label><caption><p>SEM micrograph of <italic><tp:taxon-name><tp:taxon-name-part taxon-name-part-type="genus">Calanopia</tp:taxon-name-part> <tp:taxon-name-part taxon-name-part-type="species">thompsoni</tp:taxon-name-part></tp:taxon-name></italic> from the Red Sea. <bold>A</bold> first and second male urosomite (spinules indicated by arrows), ventral view <bold>B</bold> distal segment of male left leg 5, ventral view <bold>C</bold> distal segment of male left leg 5, dorso-lateral view <bold>D</bold> exopod of male right leg 5.</p></caption><graphic xmlns:xlink="http://www.w3.org/1999/xlink" xlink:href="zookeys-552-017-g006.jpg" position="float" orientation="portrait" xlink:type="simple" id="oo_72924.jpg"/></fig><p>Right antennule (Fig. <xref ref-type="fig" rid="F5">5C–E</xref>) 17-segmented, geniculate between segments XX (13) and XXI-XXIII (14). Armature as follows: ancestral segment I (segment 1) = 1 setae + aesthetasc (ae), II-V (2) = 6 + ae, VI-VII (3) = 5 + 3 ae, VIII (4) = 1 + ae, IX (5) = 2 + ae, X (6) = 1 + ae, XI (7) = 1 + ae, XII (8) = 2 + ae, XIII-XIV (9) = 3 + 2 ae, XV (10) = naked, XVI-XVII (11) = 3 (1 spiniform) + 2 ae, XVIII-XIX (12) = 2+ process + 2 ae, XX (13) = 1+ ae, XXI-XXIII (14) = 2 + 2 processes , XXIV (15) = 1 + 1, XXV (16) = 1+ ae + 1, XXVI-XXVIII (17) = 5 + ae.</p><p>Left antennule, antenna, mouthparts and swimming legs 1-4 as in female. Leg 5 uniramous and asymmetrical. Left leg (Fig. <xref ref-type="fig" rid="F7">7A</xref>) with short coxa; basis 1.8 times longer than coxa with plumose seta located posteriorly near proximal end. Exopod 2-segmented, first (proximal) segment slightly shorter than basis with pointed attenuation near distolateral corner, second (distal) segment short, hirsute on posteromedial surface, with curved relatively long spine laterally, short spine with triangular base medially and one rounded and serrated process distally (Figs <xref ref-type="fig" rid="F6">6B, C</xref>, <xref ref-type="fig" rid="F7">7B, C</xref>). Right leg (Fig. <xref ref-type="fig" rid="F7">7D</xref>) longer than left, coxa with one blunt process on posterior surface distally; basis with plumose seta laterally. Exopod 2-segmented, forming a stout subchela, first exopodal segment without thumb and nearly 4 times as long as wide, distal part of subchela with elongate depression medially and one seta on proximal border of the depression (Figs <xref ref-type="fig" rid="F6">6D</xref>, <xref ref-type="fig" rid="F7">7D</xref>). Second exopodal segment (finger) elongate, curved at one-third its length, not acutely tapering with one medial seta proximally and two setae laterally nearly at midlength, distal part of finger with shallow depression medially.</p><fig id="F7" position="float" orientation="portrait"><label>Figure 7.</label><caption><p>
          <italic><tp:taxon-name><tp:taxon-name-part taxon-name-part-type="genus">Calanopia</tp:taxon-name-part> <tp:taxon-name-part taxon-name-part-type="species">thompsoni</tp:taxon-name-part></tp:taxon-name></italic> male from the Red Sea. <bold>A</bold> left leg 5 <bold>B</bold> distal segment of left leg 5, ventral view <bold>C</bold> distal segment of left leg 5, dorso-lateral view <bold>D</bold> right leg 5. Scale bars in mm.</p></caption><graphic xmlns:xlink="http://www.w3.org/1999/xlink" xlink:href="zookeys-552-017-g007.jpg" position="float" orientation="portrait" xlink:type="simple" id="oo_72925.jpg"/></fig></tp:treatment-sec></tp:taxon-treatment>
